# Supplementary material for: A Novel Genetic Engineering Approach for DON Detoxification Using a Yeast-Based Multi-Enzyme System
Source: Biology (Basel). 2026 Apr 21;15(8):654. doi: 10.3390/biology15080654 (PMC13112984; doi:10.3390/biology15080654)
Supplement: Supplementary file 1 [file biology-15-00654-s001.zip]

Archive with 1 entries (1 files):
- biology-4207969-supplementary.pdf
